# Supplementary material for: Body composition reference values in Singaporean adults using dual-energy X-ray absorptiometry—The Yishun study
Source: PLoS One. 2022 Oct 21;17(10):e0276434. doi: 10.1371/journal.pone.0276434 (PMC9586348; doi:10.1371/journal.pone.0276434)
Supplement: S1 Dataset — (CSV) [file pone.0276434.s001.csv]

Record ID	Age	Sex	Ethnicity	Weight	Height	TotalFat	FatPercent	TotalLean	TotalMass	RArmLean	LArmLean	LLegLean	RLegLean	LArmFat	RArmFat	LLegFat	RLegFat	AndroidFat	GynoidFat	TrunkFat
1	53	Female	Malay	50.2	153.7	18969	38.3	29078.62	49568	1401.16	1254.13	4670.24	4422.17	1218	1187	3364	3506	1563	3308	8781
2	72	Female	Chinese	54.9	158.5	19848	36.7	32715.74	54027	1650.4	1512.96	5477.27	4881.31	1009	1087	4426	4788	1026	4131	7595
3	49	Male	Chinese	72.2	174.5	20751	29.1	48482.97	71279	3072.38	2366.94	8588.48	8192.29	926	975	2947	3353	2132	3338	11582
4	38	Female	Indian	66.4	151	30466	47.1	32267.39	64686	1846.26	1812.28	5409.65	5494.78	2257	1884	5396	5610	2527	4743	14346
5	68	Female	Chinese	47.7	153.8	19130	40.2	27164.76	47551	1363.2	1306.06	4376.04	4253.41	1270	1206	3537	3450	1460	3528	8719
6	53	Female	Chinese	58.8	159	24646	42.2	32036.78	58383	1613.55	1477.58	5280.18	5129.11	2177	1878	4200	4344	2246	4160	11013
8	52	Female	Chinese	46.1	158.5	17123	37.5	26805.41	45655	929.12	983.67	4337.91	4075.3	1107	1003	3698	3500	920	3097	6871
9	78	Female	Chinese	51.2	158.6	18169	35.8	31065.23	50712	1860.72	1307.49	5516.86	5177.48	1247	1430	2875	2594	1680	2853	9065
10	43	Male	Chinese	78.7	165.4	24696	32	50414.1	77139	3471.94	3220.09	9014.41	8461.25	1841	1895	3486	3617	2258	3694	12479
11	61	Male	Chinese	62.5	172.4	14728	23.9	44743.31	61612	2641.53	2567.03	7429.24	7351.5	728	750	2053	2131	1478	2795	7958
12	60	Male	Chinese	74	165.6	21606	29.9	48494.59	72225	3131.81	2762.29	8257.55	8375.49	1266	1309	2808	2743	2242	3167	12260
13	41	Female	Chinese	51.8	161.1	19148	37.8	29701.3	50705	1509.09	1316.27	4714.01	4360.08	929	1044	4581	4653	1010	4060	6848
14	58	Female	Chinese	57.7	159.5	21601	38.1	33320.6	56714	1706.53	1396.79	5050.94	4672.76	1165	1076	3875	4142	1505	3914	10273
15	69	Female	Chinese	54.5	157	21115	39.5	30879.23	53468	1256.9	1308.72	4799.09	4373.26	617	671	3645	3375	1893	4072	11797
16	53	Female	Chinese	70.3	166	30103	43.2	37386.13	69739	1812.92	1585.84	5913.18	5743.91	1807	1878	5522	5422	2620	5359	14384
17	70	Male	Malay	65.9	163.8	17744	27.6	44590.21	64383	2468.96	2425.2	7276.71	7607.23	1089	1088	2569	2422	1777	2503	9521
18	63	Female	Chinese	78.3	151.3	37503	48.8	37484.75	76876	1664.08	1853.43	6007.74	5814.56	2242	2439	6852	7078	3105	6191	17754
19	31	Male	Chinese	86.1	169.6	29298	34.7	52685.86	84364	3512.17	3270.84	8778.98	8870.37	1447	1612	4753	4835	2607	5062	15345
20	25	Male	Indian	69.8	170.1	21012	30.3	46294.75	69352	3820.34	3351.42	7806.21	8143.91	1335	1519	4172	4418	1553	3826	8486
21	48	Female	Chinese	59.8	159.4	23271	39.6	33659.34	58791	1510.78	1697.6	5588.16	4925.11	1717	1544	3367	3507	2019	3560	12196
22	40	Female	Chinese	49.1	162.6	11015	22.5	35760.19	48849	1729.3	1674.93	6228.87	6052.01	556	491	2618	2691	486	2498	3724
23	66	Male	Chinese	59.1	168.2	13513	23	43471.84	58698	2365.01	2189.74	7182.75	7471.64	623	717	1919	2078	1305	1901	7091
24	60	Female	Chinese	60.8	156	24063	40.6	33956.23	59251	1624.3	1734.1	5757.62	5539.95	1405	1421	4036	3917	2334	3730	12383
25	29	Female	Chinese	44.2	158.7	12157	28.1	29454.12	43240	1362.79	1203.59	4730.66	4630.51	780	823	2502	2521	678	2736	4633
26	28	Male	Chinese	81.6	173.6	26662	33.6	50333.47	79352	2628.07	2518.33	9302	8776.18	1388	1433	4481	4481	2696	4289	14064
27	63	Female	Malay	64.3	152.7	25355	40	36435.55	63462	1926	1821.63	5774.89	5837.09	1610	1735	3900	3986	1909	3739	13118
28	52	Female	Chinese	50.9	162.3	16278	32.6	31830.53	49893	1273.68	1232.65	5097	4990.93	888	953	3375	3243	1148	3101	6826
29	76	Female	Chinese	54.1	156.5	21877	41.1	29874.67	53242	1443.46	1249.82	4376.01	4316.16	1077	1149	3439	3436	1749	3110	11846
30	33	Female	Chinese	56.7	153.5	21008	38	32330.38	55313	1124.7	1123.17	5192.7	5119.8	998	1148	4514	4401	1342	4674	8966
31	46	Male	Chinese	60.7	167.1	12193	20.6	44762.43	59078	2804.87	2676.57	7167.51	7049.8	688	751	1989	1916	909	1983	5794
32	50	Female	Malay	86.7	154	34148	39.8	49874.71	85821	2930.09	2385.29	8210.7	8078.15	3044	3192	5658	6062	2587	5141	15006
33	47	Female	Malay	52.5	145.9	18850	36.9	30429.41	51113	1548.71	1534.02	5217.38	5035.1	1164	1227	3265	3010	1568	3064	9170
34	45	Male	Chinese	67.4	163.3	16772	25.7	46445.82	65370	2667.69	2605.12	7253.39	7511.73	765	820	2683	2704	1482	2715	8565
35	69	Female	Chinese	61.5	155.2	22841	37.8	36191.61	60479	1964.84	1967.35	6119.84	5852.1	1411	1373	3705	3541	2325	3221	11786
36	50	Female	Chinese	59	155.1	22948	38.8	34093.98	59191	1890.28	1849.97	4859.16	4824.33	1232	1508	3502	3644	1642	3790	12114
37	56	Male	Malay	91.1	173.3	28520	32.2	57170.35	88543	3629.69	3488.88	8696.08	8685.33	1648	1890	5082	5066	2669	4357	13583
38	54	Female	Chinese	58.6	156.7	22736	38.7	34001.98	58720	1822.06	1667.05	5674.95	6081.08	1289	1515	5302	5458	1261	5208	8172
39	63	Female	Indian	56.7	153.1	23935	42.6	30816.22	56131	1818.6	1745.3	4949.44	5052.89	1981	1912	3921	4039	1879	3618	11243
40	67	Male	Others	73.5	167.7	23850	33.5	45095.33	71272	3298	2839.1	7664.74	8149.83	1395	1656	3302	3495	2533	3278	12885
41	48	Female	Chinese	42.3	155.2	14773	35.7	25333.19	41392	1131.84	1048.21	3817.34	3669.24	876	940	2800	2860	1372	2876	6441
42	67	Male	Chinese	74	170.2	22049	30.5	48163.96	72332	2908.67	2757.01	7600.29	7107.52	1056	1015	3115	2895	2035	2946	12711
43	55	Female	Chinese	71.3	156.1	30774	43.6	38047.55	70613	2006.88	1974.18	6507.35	6255.14	2102	2474	5460	5344	3383	4593	14300
44	52	Male	Indian	99.1	178.2	30001	31	63858.71	96868	3916.97	4212.52	11734	11241.06	2092	2148	4923	4876	3108	4952	14680
45	61	Female	Chinese	46.8	151.3	15451	33.5	28994.77	46126	1605.82	1588.77	4054.75	4314.34	943	990	3359	3450	683	2878	5770
46	27	Female	Chinese	77.8	156.1	29812	38.7	45090.78	77112	2330.88	2353.26	7807.42	7399.63	2512	2518	6255	6069	1729	5000	11248
47	48	Female	Indian	65.2	148	27889	43.2	34918.96	64572	2376.01	2405.82	6372.73	5944.08	2446	2300	5074	5184	2345	4178	11945
48	58	Female	Chinese	68.9	155.6	30949	45.7	35229.06	67777	1839.15	1900.79	5901.31	5891.67	2094	1794	5728	5582	2967	6186	14684
49	26	Male	Chinese	50.7	174	8384	17	39218.13	49454	2754.78	2524.05	6470.77	5972.14	424	519	1428	1393	486	1539	3394
50	65	Male	Chinese	66.8	160	19306	29.2	44364.34	66052	2388.62	2420.43	6137.11	5907.66	1113	1071	2463	2424	2427	2360	11157
51	64	Male	Chinese	76.5	166.3	19852	26.3	53034.47	75478	2929.89	2751.37	8654.23	9009.58	1011	1065	2931	2848	1929	2974	10831
52	43	Female	Chinese	64.6	156.3	27272	42.6	34748.57	63972	1600.54	1584.87	5592.45	5458.81	1391	1630	4036	4047	2457	4368	15107
53	65	Female	Malay	62.7	150.5	26508	42.9	33579.9	61813	1657.5	1506.74	4547.3	4604.3	1633	1864	4439	4572	2041	4587	13024
54	41	Female	Malay	76.8	154.5	35781	47.4	37948.35	75482	1826.1	1798.55	6257.9	5953.17	2258	2611	5619	5618	3479	5302	18639
55	59	Female	Chinese	54.1	160.5	23681	44.5	28494.27	53243	1278.17	1173.15	4421.39	4203.45	1366	1536	3688	3971	1910	3180	12054
56	36	Male	Chinese	78.5	170	22755	29.1	52840.36	78192	2978.98	2909.22	8646.14	8432.75	1275	1387	3586	3551	2085	3515	11774
57	43	Female	Chinese	58.4	162.5	19221	33.3	36465.87	57680	1713.37	1574.86	5447.24	5524.71	1051	1119	3734	3776	1430	3831	8594
58	59	Female	Chinese	59.4	152.7	23158	39.7	33792.64	58327	1531.64	1636.87	5273.01	5323.96	1250	1298	3573	3396	2274	4085	12632
59	53	Female	Chinese	47.9	160.2	14206	30	31421.32	47416	1841.1	1720.54	4726.4	4503.53	753	810	3100	3348	810	3205	5316
60	67	Female	Chinese	45.2	149	14430	32.7	28375.44	44115	1222.21	1302.96	4449.5	4415.68	832	841	2523	2313	1027	2689	6917
61	50	Female	Malay	59	165	18741	32.9	36308.5	56886	1880.91	1932.16	5755.69	5544.33	1023	1120	3892	3753	1305	3490	7940
62	35	Male	Chinese	105.7	174.5	35590	34.4	64892.15	103363	3727.01	3537.59	11407.1	10794.93	1819	1925	5727	5911	3686	5166	19051
63	76	Female	Chinese	65.9	154	25375	39.2	37625.53	64696	1613.47	1477.52	5167.97	5349.29	1571	1657	4000	3806	2820	3841	13335
64	31	Male	Malay	89.8	176.5	26604	30.3	58208.99	87869	3219.28	3196.74	10174.02	9811.29	1456	1454	4435	4636	2550	3924	13206
65	62	Male	Chinese	75.4	169	21797	29.5	49561.72	73917	2608.37	2780.39	7512.18	7240.64	1203	1460	2473	2407	2621	2722	13133
66	63	Female	Chinese	44.6	153.6	15509	35.3	26750.87	43914	1356.37	1198.52	4015.23	3932.53	849	988	2481	2481	1220	2771	7865
67	50	Female	Chinese	59.6	160.6	21844	37.2	34510.35	58661	1593.29	1567.93	7012.48	6949.29	1488	1683	4066	4184	1769	3473	9377
68	37	Female	Chinese	65.8	154	27069	41	37500.46	66070	2146.21	2146.21	6430.99	7117.19	2399	2399	4608	5239	2179	4522	11291
69	77	Male	Chinese	60.8	156	17281	29.2	40014.09	59228	2336.28	2083.17	5775.21	5877.92	1030	1229	2133	2073	1874	2442	9774
70	31	Male	Chinese	75.5	177	20322	27.7	50737.1	73447	2871.1	2837.14	8334.95	7508.43	951	1253	3398	3328	1677	3320	10140
71	65	Female	Indian	50.6	149.8	20681	41.2	28079.58	50221	1354.64	1149.92	4295.54	4790.98	1183	1143	3952	4240	1384	3608	9323
72	82	Female	Chinese	58.5	147	21100	36.5	35289.07	57845	1506.73	1663.58	4803.94	4411.17	1316	1320	2906	2731	2279	3039	11900
73	44	Female	Chinese	72.4	157	26184	36.7	43262.17	71307	2062.34	2207.92	7023.59	6823.89	1756	1930	4560	4573	2115	4390	12350
74	59	Female	Malay	47.9	155	15622	33.3	30104.52	46856	1454.83	1529.64	4417.81	4394.43	946	870	2341	2321	1388	2559	8327
75	31	Female	Chinese	58.5	156.6	21455	37.2	34285.39	57661	1684.84	1451.12	5500.86	5703.83	1288	1280	3632	3531	1616	3886	10723
76	56	Female	Others	43.8	148.4	15047	35.3	26286.64	42599	1202.54	1176.4	3806.81	3924.94	726	828	3481	3501	974	3718	5653
77	43	Female	Malay	63.9	167.2	17611	28.1	42584.76	62633	2034.63	1924.31	7425.74	7340.97	967	859	4585	4649	782	3612	5491
78	50	Female	Chinese	63.3	163	20416	33	38822.81	61893	1904.7	1682.95	7061.91	7447.41	1004	1182	4547	4390	1360	3719	8036
79	65	Female	Chinese	60.2	165	21174	36	35733.98	58892	1812.39	2385.33	6361.91	7182.43	1858	1875	4052	4210	1708	3088	8240
80	64	Female	Malay	67.6	159.2	28357	42.4	36715.51	66816	1748.2	1684.63	6431.83	6935.92	1637	1981	4611	4906	2535	3537	14172
81	57	Female	Chinese	51	152.5	20838	41.5	27890.91	50163	1150.88	1269.28	4933.73	4572.43	1391	1168	4262	4334	1752	3842	8729
82	66	Female	Chinese	70.5	154.5	30040	42.9	38162.2	70059	1969.64	1830.76	6001	5661.81	1848	1911	4456	4484	3074	4553	16215
83	60	Male	Chinese	66.1	186.3	14060	21.5	48756.59	65369	2954.94	2707.86	7920.93	7563.35	800	777	2536	2296	1017	2257	6587
84	63	Female	Chinese	54.4	154.4	21098	39	31774.35	54151	1595.54	1572.56	4675.31	4729.6	1521	1580	2734	2887	2041	3036	11345
85	58	Female	Malay	73.8	159.1	26214	35.9	44737.34	72962	2863.51	2852.13	7100.53	6481.36	2431	2565	4008	4016	2314	3568	12080
86	64	Male	Chinese	61.5	166.3	13256	21.9	44496.64	60414	2281.08	2152.32	7129.7	6478.68	680	754	1384	1531	1158	1720	7748
87	55	Male	Chinese	68.7	166.5	12209	18.1	52855.1	67407	3605.37	3637.07	8891.93	8543.04	681	652	2134	2213	917	2169	5497
88	60	Male	Chinese	82.8	171.5	27150	33.2	51920.29	81790	3352.16	2998.99	8005.02	7792.4	1388	1646	4052	4100	2814	3813	14713
89	42	Male	Chinese	118.8	180.6	42637	36.6	70116.49	116466	4795.26	4208.48	11843.71	12240.14	3518	4347	7085	6893	3848	6263	19627
90	66	Female	Malay	65.2	148.5	25645	40.1	36907.9	63941	1923.46	1981.33	5647.72	5444.02	1772	1729	4262	4349	2084	3963	12561
91	69	Male	Chinese	67.2	167.2	21049	32.1	42614.5	65666	2069.54	1979.51	7049.01	6863.64	1048	1163	2931	3037	2277	2977	11798
92	42	Female	Chinese	76.9	171.8	29232	38.8	43460.97	75247	2053.48	1896.48	7834.47	7430.38	1884	1994	5577	5487	1714	5635	13168
93	59	Female	Chinese	58.3	145.5	25664	44.4	30975.4	57828	1327.01	1377.39	4854.5	5119.31	1364	1370	4219	4814	2257	4081	12919
94	61	Male	Chinese	68	164	19805	30.2	44163.14	65686	2581.26	2540.72	7141.85	6571.86	973	1081	2522	2286	1988	2672	11892
95	48	Female	Chinese	63.5	157.3	24148	39	35926.22	61889	1546.44	1485.88	5699.94	5173.24	1312	1356	4163	3923	2315	4107	12388
96	37	Female	Malay	61.5	154.4	26664	44.5	31313.06	59942	1611.09	1583.91	5101.97	4810.95	1644	1695	5458	5493	1873	5328	11378
97	40	Male	Chinese	61	168.2	15534	26	42197.46	59633	2382.22	2360.2	6915.74	6830.55	717	818	2371	2409	1642	2499	8204
98	26	Female	Chinese	61	162.1	23770	39.8	34052.87	59684	1499.93	1680.02	5044.33	5182.9	1560	1652	4371	4238	1801	4024	10928
99	38	Male	Chinese	77.2	178	18198	24.7	53448.96	73613	3156.01	3340.01	8625.88	8296.46	968	962	3234	3425	1825	2956	8413
100	59	Female	Chinese	58	161.5	20522	36.1	34776.49	56908	1641.43	1593.17	4982.15	5099.43	1223	1397	3137	2996	1686	3786	10702
101	54	Female	Chinese	56.4	162.2	18106	32.8	35429.53	55236	1694.68	1500.92	6747.55	6261.68	1261	1235	3907	3879	1474	2989	6838
102	52	Female	Chinese	97.9	164.2	41433	42.8	53170.37	96775	2252.55	2252.55	10448.17	10562.04	2236	2236	8495	8447	2864	6549	18738
103	51	Female	Chinese	78	160.5	33566	43.7	41301.15	76771	1620.28	1596.31	7264.77	7369.26	1873	1810	7115	7081	2937	5792	14523
104	58	Male	Chinese	72.5	168.4	17538	24.7	51319.93	70992	2633.22	3206.86	9197.83	8691.63	1007	841	3197	2962	1959	2583	8406
105	44	Male	Chinese	63.5	167.5	15568	25	45039.91	62342	2449.22	2106.61	7707.58	7944.73	819	1007	2014	1999	1298	1935	8711
106	36	Female	Chinese	63.5	165.5	26177	41.7	34662.42	62737	1520.02	1537.59	5791	5739.01	1432	1438	4938	5128	2017	5040	12324
107	64	Male	Malay	63.8	164.5	19195	30.8	41487.1	62411	2348.24	2172.75	6412.81	6456.6	995	1033	2787	2967	1885	2855	10280
108	75	Male	Chinese	71	164	22095	31.9	45052.13	69271	2835.95	2714.29	6734.02	6655.93	920	1060	3020	2546	2473	3032	13387
109	52	Female	Chinese	70.5	161.7	24261	35.2	42663.78	69011	1960.86	2199.19	6920.47	6880.77	1315	1459	3826	4073	2028	4270	12437
110	36	Male	Others	68	160.5	13321	19.8	51854.91	67332	3545.92	3624.81	8803.93	8685.76	778	894	2663	2713	971	2373	5312
111	62	Male	Chinese	68.8	162	22736	33.5	43177.61	67930	2591.3	2279.61	6566.73	6116.98	1354	1265	3721	3773	2053	3484	11501
112	62	Female	Chinese	64.5	148.2	27981	43.8	34171.59	63918	1283.88	1367.09	6168.07	6230.76	1736	1436	5697	5624	2912	4812	12567
113	53	Female	Chinese	96.2	156	44037	46.4	48687.8	94831	2405.51	2426.89	9071.86	8815.66	3134	3085	7892	7930	4145	5694	20909
114	32	Male	Chinese	64	168	15797	25	44945.27	63176	2904.98	2709.49	9052.73	9125.59	729	814	3145	2986	1277	2299	7098
115	54	Female	Chinese	75.5	165.1	33528	45.2	38762.03	74213	1643.55	1596.25	6237.93	6139.73	1774	1994	5781	5842	3290	6220	17220
116	34	Female	Malay	48.6	149	16604	34.9	29369.61	47547	1516.72	1417.36	4378.86	4746.67	840	750	3357	3442	1143	3309	7289
117	63	Male	Chinese	60.5	160.9	12435	21	44493.27	59221	2644.47	2673.15	6311.28	6892.21	665	695	1353	1550	1327	1597	7136
118	52	Female	Chinese	62	167.3	22359	36.6	36369.35	61062	1584.24	1409.13	5616.13	5388.14	1087	1087	3708	3506	1974	4046	11800
119	61	Male	Chinese	50.3	170	10468	21.5	36603.43	48711	2176.36	1970.91	6021.6	5929.43	576	653	1848	1872	728	1783	4582
120	57	Male	Chinese	69.8	168.5	20406	30	45810.89	68114	2723.27	2517.31	7477.88	7748.21	772	955	2670	2722	2236	2706	12219
121	49	Female	Chinese	55.3	148.1	21191	38.7	32056.33	54721	1494.79	1695.71	5127.82	4616.73	1709	1494	3583	3267	1814	3374	10164
122	58	Male	Chinese	76	177	18979	25.5	52884.96	74352	3128.9	3223.02	9125.14	9157.87	818	984	3455	3178	1770	2997	9501
123	43	Female	Chinese	60.3	154	21920	37.2	35196.43	58866	1664.57	1628.39	5971.21	5703.85	1332	1349	3901	3895	1898	3971	10470
124	37	Male	Indian	117.4	171.5	42985	37.6	68596.34	114275	3986.62	3515.67	10829.96	11391.03	2033	2012	6920	7178	5113	7128	23632
125	51	Female	Malay	54.8	148.3	22060	40.9	30374.42	53883	1397.77	1574.17	4668.19	4771.19	1429	1576	3688	3619	1888	3919	10734
126	53	Female	Chinese	67.8	153.3	28485	42.3	36989.33	67334	1739.94	1632.35	5722.47	5521.95	1506	1680	4199	4208	2748	4333	15872
127	62	Female	Malay	65.4	160	30809	47.7	31862.12	64596	1313.2	1360.27	5011.27	5084.57	1953	2118	5422	5346	2621	4976	14913
128	57	Male	Chinese	67	169	18558	28.2	45208.01	65895	2870.75	2521.39	6714.76	7104.87	1014	978	2954	3012	1820	2908	9497
129	47	Male	Chinese	77.2	178.3	22992	30.9	49015.03	74399	2817.32	1967.51	7412.33	7383.15	1063	1311	4272	4422	1832	4115	10602
130	65	Female	Chinese	64.6	155	27558	42	36521.14	65672	1960.46	1739.84	5116.12	5186.74	1684	1688	4564	4371	2473	4122	14207
131	26	Female	Chinese	53.7	161	19522	37	31291.76	52727	1404.91	1377.5	4720.3	4918.91	1179	1185	3200	3280	1308	3344	9753
132	34	Female	Chinese	49.6	166	16127	33	31115.93	48885	1228.71	1386.68	4796.6	4736.47	851	767	3153	3294	1075	3215	7105
133	64	Male	Chinese	57.8	166.5	16739	29.5	38364.59	56797	2263.99	2034.07	6083.1	6107.24	989	1005	2960	3086	1310	2831	7619
134	59	Male	Chinese	56.8	166.4	15389	27.9	38043.92	55132	2059.67	1843.35	6366.58	6072.08	768	809	2425	2412	1406	2553	7811
135	64	Male	Chinese	72.9	173.1	21113	29.7	47808.4	71172	2960.13	2611.92	7348.39	7893.03	1048	997	3036	3036	2029	2889	11928
136	53	Male	Chinese	65.5	166	19721	30.7	42833.38	64340	2462.7	2094.19	6904.26	7134.11	1051	1164	2717	2756	1715	2726	10587
137	41	Male	Indian	67.8	167	21628	32.7	42339.96	66041	2608.24	2242.19	7055.72	7074.49	1007	1108	3394	3290	2101	3200	11846
138	60	Male	Chinese	68	164	21576	32.6	42797.96	66219	2559.64	2185.18	6470.82	6602.38	1094	795	2572	2535	2284	3082	13578
139	64	Female	Chinese	79.1	160.3	37088	47.6	39014.44	77995	1809.19	1621.21	6459.86	6014.17	2018	2129	5593	6014	3377	6002	20314
140	64	Male	Chinese	67.8	159.6	19481	29.3	44831.73	66553	2642.82	2549.26	7206.43	7311.63	1057	1127	2503	2788	1772	2716	10867
141	60	Male	Chinese	70	161	23772	34.6	42690.64	68688	2617.34	2368.04	7355.9	7394.74	1189	1261	3686	3633	2351	3327	12998
142	37	Female	Chinese	59.3	160	20705	35	36195.84	59087	1700.07	1528.45	5857.59	5540.3	953	848	3860	3823	1493	3914	10149
143	54	Female	Chinese	56.3	161	20947	37.8	33084.15	55450	1460.65	1427.53	4994.13	5101.29	890	1027	4152	4344	1636	4185	9624
144	69	Female	Chinese	56	151	18132	32.8	35683.46	55328	1802.44	1615.82	5639.24	5358.4	1318	1191	2730	2941	1529	3278	8989
145	56	Male	Chinese	56.3	165.6	11523	20.7	41893.05	55558	2673.46	2431.46	6949.51	6727.16	633	672	1904	1879	965	1792	5415
146	54	Male	Chinese	84	174.2	21114	26	57321.95	81156	2589.41	2880.56	9415.09	9305.57	1219	1015	3525	3453	1985	3391	10609
147	61	Female	Chinese	61.6	164	20729	34.4	37673.61	60230	1620.28	1563.64	6496.24	6252.53	911	914	4625	4408	1287	4188	8851
148	77	Male	Chinese	55.2	155.7	14382	26.7	37612.43	53952	1978.16	1650.06	6161.89	6108.69	593	779	1836	1804	1438	1980	8425
149	58	Male	Chinese	62.8	157.5	15137	24.7	44197.8	61273	2511.13	2256.2	7021.13	6682.51	802	809	1644	2006	1449	1785	8940
150	48	Female	Others	56.6	148.1	20574	37	33291.35	55591	1647.28	1458.98	5248.6	5197.64	1263	1293	3687	3861	1660	4033	9578
151	62	Female	Chinese	49.6	150.7	17032	35.4	29649.92	48173	1374.23	1304.61	4692.16	4247.82	870	852	4028	4159	913	3517	6185
152	59	Female	Chinese	61.8	142.6	25226	41.5	34197.56	60820	1536.12	1734.01	5493.82	5276.88	1637	1469	4523	4222	2059	4490	12365
153	44	Female	Chinese	53.3	151.6	21847	41.5	29363.92	52680	1328.89	1401.04	4361.53	4257.71	1919	1820	3420	3210	1833	3283	10588
154	43	Female	Chinese	49.8	147.3	20484	41.9	26882.51	48844	1151.64	1135.63	4221.95	4160.8	1465	1626	3633	3628	1569	3922	9299
155	36	Female	Malay	59.5	152.7	25264	43.1	31805.54	58562	1398.1	1367.2	5159.4	4913.2	1062	1183	5004	5190	2283	5487	11946
156	48	Female	Malay	66.8	141	32575	49.5	31640.57	65803	1432.14	1368.86	5296.82	5295.87	2048	2239	5995	6033	2412	5566	15181
157	52	Female	Chinese	66	156.6	28526	44	34778.15	64788	1602.07	1622.75	5635.38	5258.9	2016	2101	4561	4949	2358	4794	13967
158	58	Female	Indian	95.2	157.2	45695	48.8	45574.04	93561	2157.56	2444.24	8332.13	8229.26	3426	3217	10262	10356	3399	7874	17450
159	48	Female	Chinese	75	161.5	28721	39.2	42509.68	73249	2426.76	2206.79	6931.61	6354.34	1965	2029	4576	4449	2235	4260	14609
160	56	Female	Chinese	86.6	153.2	39691	46.4	44085.15	85459	2152.3	2005.69	7178.42	7211.95	2586	2516	6311	6382	4415	5884	20938
161	31	Female	Indian	64.4	159	24671	38.6	37227.35	63850	1605.16	1465.94	6230.78	6206.38	1050	1196	4124	4178	1959	4511	13225
162	44	Male	Chinese	79.6	177.5	24071	30.6	52011.96	78593	3334.64	3252.7	7766.44	7576.28	1365	1202	3746	3705	2301	3832	12912
163	40	Female	Chinese	47.2	159	14568	31.3	30523.62	46522	1332.41	1196.74	4125.16	4714.46	711	766	2790	2934	790	3054	6456
164	71	Male	Chinese	56.9	160.3	17138	30.9	36277.15	55395	1593.81	2094.26	5293.19	5153.5	1022	1000	2492	2457	1834	2380	9109
165	58	Female	Chinese	71.3	157.5	28424	40.4	40134.83	70292	1759.78	1754.47	5980.23	6603.08	1959	2231	4348	4347	2530	4626	14249
166	33	Female	Chinese	64.8	166.9	24721	38.8	36473.3	63662	1491.2	1362.8	6121.5	6190.3	1422	1574	5107	4824	1635	4445	10700
167	36	Male	Chinese	75.8	171.3	20644	28	51111.98	73812	2765.22	2489.74	8406.22	8091.15	1137	1296	3135	3151	1981	3013	10718
168	27	Male	Chinese	66	169	17318	26.7	45362.33	64776	2354.13	2839.87	7599.37	7041.04	1007	922	2502	2337	1718	2586	9320
169	30	Male	Malay	149.5	169	62127	42.9	79287.08	144775	4099.86	3537.84	14517.15	14167.48	3386	3955	11574	10696	6476	9356	31088
170	59	Male	Others	66	156.2	18235	28.2	44554.71	64670	2570.07	2724.48	7345.8	7252.32	1102	1063	2211	2287	2002	2621	10487
171	62	Male	Chinese	70.7	157.5	22920	33	44205.78	69439	2680.42	2333.14	6977.03	6868.12	1377	1452	3110	3247	2677	3139	12645
172	39	Female	Indian	94.9	166.4	43379	46.3	47387.59	93606	2184.95	2093.51	8250.71	8861.55	1885	2033	8590	9551	3342	7848	20365
173	45	Female	Chinese	53.8	160	22603	42.5	28663.27	53226	1284.54	1144.43	4161.43	3954.82	1272	1023	3593	3589	1733	3788	12200
174	63	Male	Chinese	62	165	17867	29.6	40427.65	60422	2445.18	2196.89	5881.17	5856.06	1045	1044	2967	2809	1774	3049	9073
175	53	Male	Chinese	84.1	168.6	26669	32.5	53302.23	82130	3060.22	2704.97	8410.04	8538.01	1369	1640	3786	3824	2678	3696	14684
176	56	Male	Malay	88.3	171	21219	24.7	61590.28	85987	4513.59	4057.55	11266.24	10784.62	1374	1391	3248	3257	2110	3211	10748
177	44	Female	Chinese	82	164	34845	43.5	42998.02	80101	1833.23	1922.4	6653.86	6244.4	2514	2740	4987	4642	2713	5436	18758
178	50	Male	Chinese	68.1	157.3	19160	28.9	45138.73	66230	2467.67	2189.26	7333.85	7814.91	1031	1038	2557	2806	1945	3085	10615
179	36	Male	Chinese	65.9	167	5603	24.4	46210.02	63980	2760.43	2462.57	7494.94	6963.98	817	973	2098	2099	1363	2102	8575
180	79	Female	Malay	60.3	146.9	26042	44.3	31527.22	58783	2000.67	1632.3	5066.19	4458.99	1758	1718	5331	4716	1851	3568	11607
181	47	Male	Chinese	74	160	20837	29.2	48287.17	71261	3055.92	2981.3	7834.68	7179.4	1254	1421	2646	2394	2371	2675	12041
183	70	Female	Others	59.5	153	26350	45.8	29033.87	57578	1408.2	1483.28	4464.04	4230.92	1782	1752	5061	4501	2091	5052	12383
184	48	Male	Chinese	67.8	161.6	21075	31.8	43202.57	66250	3030.54	2783.29	6710.31	6661.27	1373	1321	3057	3096	2282	3140	11058
185	37	Female	Chinese	57.5	166	18641	33.3	34804.82	55970	1415.85	1527.25	5090.25	5262.62	1015	854	3844	3778	1063	3827	8110
186	25	Female	Chinese	44.8	159.9	11431	26.1	30464.07	43856	1376.62	1296.56	5343.39	5311.52	568	520	2565	2400	628	2516	4501
187	75	Male	Indian	66	169.4	20749	32	41690.77	64843	2473.48	2498.96	6778.59	6630.64	999	1017	2969	2886	1993	2744	11993
188	25	Female	Chinese	43	152	12041	29	27878.6	41460	1298.35	1179.72	4150.58	4198.69	684	666	2448	2373	713	2293	4971
189	26	Female	Chinese	62.5	155.6	25586	41.6	33644.99	61432	1340.89	1216.78	5147.49	5338.76	1346	1473	3951	4097	2131	4568	13717
190	66	Female	Indian	57.5	156.5	25680	45.9	28668.87	55895	1448.94	1557.91	4572.75	4776.49	1405	1316	4236	4479	2431	4916	13482
191	28	Female	Malay	63.8	156.4	25847	41.8	34076.99	61893	1762.65	1705.12	5954.73	5628.76	1772	1818	5136	5311	1717	4335	10900
192	59	Female	Chinese	45.8	154	16055	36.1	26945.18	44459	1263.02	1150.72	3786.21	3903.17	742	1004	2710	2915	1297	2975	7866
193	61	Female	Chinese	46.7	148	19048	41.8	24899.09	45548	1065.39	996.45	3805.64	3629.8	1213	1124	3216	3355	1771	3873	9297
194	66	Female	Chinese	55.8	145.5	23236	42.6	29574.8	54497	1457.07	1483.15	4912.12	4919.84	1642	1786	3037	3051	2510	3247	12892
195	69	Male	Chinese	59.5	163	20770	36	34238.91	57642	1942.95	1265.77	5639.98	5829.96	1261	1412	2926	2940	2143	2724	11212
196	67	Male	Chinese	74	167	22492	30.9	48220.14	72819	2745.76	2514.27	8431.57	7679.83	1092	1284	3722	3755	2120	3592	11518
197	56	Male	Chinese	75.4	176	20119	27.5	50244.57	73201	2731.13	2849.5	8143.18	7900.16	1085	1324	2857	2903	2218	2708	10844
198	40	Female	Indian	66.1	158.2	30360	46.3	33079.83	65636	1412.07	1416.93	5377.84	5256.31	2297	2180	5262	5602	2682	5229	14068
199	70	Male	Chinese	59	161.5	13801	24.4	40358.82	56599	2868.64	2418.28	6501.35	6725.01	907	1089	2136	1967	965	2205	6775
200	64	Male	Chinese	81.3	174.5	25385	31.9	51323.1	79604	2857.95	2728.39	9070.41	8937.3	1368	1564	3391	3533	2670	3224	14447
201	57	Male	Chinese	72.7	171.8	21704	30.6	46452.54	70939	2949.48	2653.02	7382.65	7600.43	1347	1574	3236	2735	2198	3195	11681
202	38	Female	Chinese	48.3	160.2	15746	33.7	28930.88	46783	1223.68	1022.83	4343.31	4612.05	1045	1113	2603	2683	1162	2803	7458
203	28	Male	Chinese	68.7	174.5	20303	30.3	44175.57	66961	2390.13	2394.46	6795.4	6978.78	1109	1178	2923	3118	1899	3274	10840
204	32	Male	Chinese	51.2	160.5	11954	24.2	35621.49	49486	1803.19	1834.59	5923.33	5875.2	587	548	2327	2244	745	2490	5287
205	70	Male	Chinese	89.7	172	35015	40.2	49684.77	87182	2787.79	2566.07	7865.44	7490.64	1992	2005	5619	5689	3311	5138	18614
206	64	Female	Chinese	67	159	27077	41.6	36091.6	65112	1920.18	1940.89	5611.41	5315.07	1987	2064	4893	5007	1917	4612	12032
207	53	Female	Chinese	51.7	148.5	18127	36	30692.04	50394	1224.01	1168.42	5215.47	4918.69	1067	1043	3455	3265	1244	3368	8372
208	38	Male	Indian	84.6	171.5	22141	26.9	57680.7	82453	4265.81	4613.37	9325.64	9056.07	1383	1280	3052	3013	2228	3651	12502
209	49	Male	Malay	74.1	162	21135	29.3	49027.4	72186	3169.31	3196.78	7965.49	7438.88	1320	1434	3274	3299	1816	2971	10630
210	24	Male	Malay	57.7	166.5	9808	17.6	43529.71	55758	3087.37	2952.76	7158.39	6681.31	583	614	1695	1619	540	1699	4220
211	44	Female	Chinese	84.4	167	38644	47	41095.3	82203	1663.42	1605.07	6697.57	6418.43	2222	2379	6743	6688	3063	6504	19494
212	70	Female	Chinese	67.5	154	30584	46.8	33133.06	65344	1758.77	1501.27	5083.79	5125.53	1768	2238	5412	5587	2295	5073	14680
213	75	Male	Chinese	56.7	172	12766	23.4	40022.09	54632	2514.85	2188.61	6698.54	6413.6	618	702	2404	2272	936	2381	5908
214	64	Female	Indian	59.9	152.7	26239	44.9	29999.58	58406	1354.71	1179.9	4727.06	4665.56	1456	1747	4513	4866	1682	3904	12771
215	21	Female	Chinese	51.2	166.5	18340	36.5	30148.8	50293	1137.65	964.05	4793.38	4831.29	852	800	3778	3730	1222	3512	8334
216	27	Male	Chinese	63.6	164.6	17342	28	42224.72	61860	2574.13	2659.87	7046.03	6896.42	920	916	3157	2791	1389	3132	8326
217	43	Female	Chinese	58.5	164.4	21695	38.3	32834.25	56583	1439.01	1419.16	5523.57	5266.78	1205	1243	4376	4490	1577	4507	9479
218	43	Female	Chinese	52.7	152	16796	32.6	32867.45	51588	1438.11	1208.32	4909.2	5227.6	944	1066	2878	2992	1343	2995	7965
219	37	Male	Chinese	83	171	22534	27.6	56605.07	81752	3707.38	3377.67	8985.09	8798	1109	1445	3220	3002	2277	3426	12530
220	30	Male	Malay	109.4	164	43242	40.9	59678.89	105819	3579.76	3416.38	9899.2	10403.88	2729	2796	7322	7262	4280	7032	21914
221	69	Female	Others	74.8	160	29759	41	40653.24	72655	2176.27	1902.59	6208.34	6343.94	1788	1888	4734	4342	2610	4234	16095
222	64	Male	Chinese	49.9	165.3	11427	23.7	34979.58	48165	1777.59	1816.73	5869.12	5626.56	571	540	1764	1558	1086	1756	5966
223	68	Female	Chinese	54.2	146.1	21410	40.2	30224.45	53305	1653	1478.94	4458.51	4601	1326	1550	2864	2963	1947	3057	11779
224	76	Male	Chinese	75	166.7	25803	35.3	44558.69	73113	2626.44	2470.42	6857.52	6830.43	1516	1859	3875	3817	2368	3794	13533
225	25	Male	Malay	84.6	173	21079	25.4	58763.15	82960	3970.77	3555.89	10276.68	9883.76	1183	1712	4189	4517	1138	3569	8401
226	31	Male	Malay	72.9	166.2	19813	28	48466.88	70834	3159.97	2884.82	8016.72	8315.58	1275	1342	3484	3514	1591	3206	9089
227	38	Male	Malay	82.6	166	25233	31	53278.07	81373	3640.11	3481.99	9059.1	8508.87	1583	1693	4410	4330	2006	4480	12168
228	68	Female	Chinese	71	159	32954	47.2	34223.64	69765	1558.09	1508.63	5796.47	5356.89	2058	2226	6149	5881	3022	5540	15698
229	64	Female	Chinese	56.5	159.5	22659	40.7	31206.74	55724	1415.13	1511.2	4675.2	4628.4	1515	1683	2806	2942	2277	2870	12735
230	51	Female	Chinese	53.5	158	19564	37.2	31116.55	52579	1397.53	1365.92	4876.22	4750.12	976	1014	4040	4071	1552	3990	8641
231	31	Female	Chinese	59.7	167.2	18339	31.7	37023.23	57908	1711.24	1589.1	5987.59	6071.29	995	1017	4038	3930	1136	3791	7525
232	69	Female	Indian	68.6	154	29732	44.7	34417.2	66443	1510.45	1338.92	5514.27	4900.28	1616	1811	5380	5207	2545	4916	14882
233	40	Male	Chinese	85.4	169.8	26394	31.7	54432.18	83351	3349.05	3181.79	8819.64	8826.75	1383	1509	3558	3706	2525	3990	15016
234	35	Female	Chinese	56.8	153.6	20623	36.4	33996.3	56664	1443.44	1426.04	5453.71	5442.8	1371	1500	3195	3324	1447	3017	10255
235	36	Female	Chinese	60.2	159	20611	35	35540.92	58873	1564.28	1507.63	5164.63	5448.64	1399	1515	3854	3774	1316	3719	9053
236	34	Female	Others	103	160.2	46354	46.3	51264.95	100069	2789.88	2391.57	8505.92	7821.2	3084	4068	7507	6443	4567	6790	24117
237	40	Male	Chinese	53.2	166.4	10758	20.7	38688.18	51931	2401.13	2135.86	6147.46	6320.03	527	545	1935	1836	731	1787	4927
238	34	Female	Malay	80.2	160.5	36491	45.9	40334.14	79504	1969.72	1800.04	6878.44	7076.2	2747	3157	5859	5528	2891	5784	18191
239	75	Male	Chinese	57.8	151.2	15951	28.2	38619.62	56475	2410.46	2211.1	6021.22	5998.07	801	961	2310	2422	1709	2336	8490
240	65	Male	Chinese	57.6	164.7	19055	34.1	34863.73	55876	1931.74	1713.65	5407.22	5221.67	946	788	2856	2866	1864	2772	10563
241	40	Female	Chinese	56.2	155	18676	34	34064.1	54867	1577.88	1526.35	5051.02	5210.53	1085	967	2829	2830	1541	3180	9973
242	63	Female	Chinese	60.5	160	24761	42.5	31574.53	58302	1460.07	1491.43	4989.74	5019.61	1369	1454	4188	4069	1982	4198	12709
243	63	Male	Chinese	64.8	158.5	23017	36.2	38087.94	63533	2458.27	2129.75	5655.98	5786.43	1150	1193	3059	3060	2396	3317	13536
244	36	Female	Chinese	72.5	160	28045	39.5	39980.46	70950	1983.3	1907.58	6425.5	6092.03	1566	1581	3968	3992	2455	4590	15899
245	75	Female	Chinese	51.8	147.1	20748	41.4	27617.69	50171	1247.85	1393.9	4356.07	4022.25	1107	919	3269	3158	1965	3163	11357
246	81	Female	Chinese	61.1	155.7	29978	50.1	28050.7	59810	1377.49	1195.81	3713.34	3841.43	1323	1706	5460	5767	2505	5469	14804
247	28	Female	Chinese	66.7	163.4	24288	37.3	38188.69	65118	1813.61	1855.17	6093.56	5955.02	1306	1374	4126	3929	2203	4640	12662
248	71	Male	Chinese	83.6	174.6	30206	37	48469.9	81590	2144.27	2750.14	8143.84	7814.58	1408	1312	4294	3832	3410	4470	18276
249	69	Male	Chinese	62.9	167.4	17960	29.2	40917.86	61479	2277.92	2051.11	6730.67	6573.97	614	746	2000	1979	2329	2354	11583
250	66	Female	Chinese	59.8	144.2	25764	43.8	31083.23	58875	1760.66	1594.81	4707.88	4668.39	1550	1409	3433	3370	2423	3544	15042
251	70	Male	Chinese	84	157.1	32628	39.9	46915.89	81812	2724.34	2494.67	7115.73	7377.45	1891	2018	4066	4045	3497	4649	19412
252	63	Female	Chinese	57.1	155.6	23910	42.5	30382.82	56210	1317.59	1319.79	4992.28	5005.94	1362	1277	3715	3573	2220	3916	13066
253	72	Male	Chinese	61.5	167.8	16259	27.1	41659.33	59967	2105.02	2007.58	6241.94	5756.85	924	909	1887	1886	1767	2169	9732
254	36	Male	Chinese	89.9	182.5	25068	28.8	59344.54	87190	3805.72	3356.43	9687.8	9694.05	1200	1193	4286	4247	2157	4684	13112
255	61	Male	Chinese	68.6	165.1	20220	30	44584.93	67298	2534.6	2334.64	6848.04	6823.06	1090	1178	2610	2477	2031	2868	11852
256	39	Male	Chinese	62.1	173.1	11397	18.7	46910.3	61017	3037.9	3012.43	7735.75	7510.89	575	558	1795	1662	895	1949	5730
257	21	Male	Chinese	118	190	42032	36.7	68364.28	114438	4351.88	4126.96	11460.86	10462.95	2384	3037	6806	6635	3891	6839	21722
258	67	Female	Chinese	55.9	156	22158	40.5	30870.41	54741	1459.27	1461.58	5288.42	5090.1	1206	1423	4361	4139	1433	3734	10129
259	22	Female	Chinese	52	168.8	16112	31.3	33221.05	51421	1627.87	1327.34	5331.24	5506.3	926	1041	3347	3182	890	3466	6714
260	31	Female	Others	58.1	158.5	21093	37.4	32961.99	56341	1682.87	1643.16	5809.29	5441.58	1377	1233	3270	3111	1843	3463	11229
261	36	Male	Malay	114.1	170.5	44504	39.8	64126.42	111804	4383.14	4102.51	10478.85	10649.01	3104	3218	6695	6934	4583	6978	23200
262	30	Female	Malay	73.3	160.4	30910	42.9	38687.27	71969	1913.99	1933.18	6493.01	6251.25	2229	2073	5975	6055	2057	5691	13578
263	70	Male	Chinese	64.7	170.7	15582	25.2	43345.04	61817	2269.02	2221.27	6400.39	6275.29	722	701	1876	1933	1701	2359	9322
264	47	Female	Chinese	58.1	157.1	23063	40.8	31486.4	56557	1671.49	1473.69	4709.61	4840.07	1080	1190	4509	4295	1760	4516	11064
265	37	Male	Chinese	77.2	171.5	26757	35.3	46638.24	75845	2694.22	2801.74	8007.25	7865.41	1312	1562	4015	4090	2620	4110	14665
266	45	Male	Chinese	61.1	164	18123	30.7	38805.83	58998	2136.56	2059.51	5909.59	6000.94	945	818	2609	2479	1778	2794	10229
267	64	Female	Indian	66.7	152	34778	53.7	27864.4	64711	1141.62	1226.1	4500.07	4220.24	2126	2371	6154	6091	2931	5322	17193
268	49	Female	Chinese	56	156	19426	35.4	33146.79	54922	1813.04	1576.82	4908.75	5228.3	1324	1293	3010	3104	1476	3104	9778
269	43	Female	Others	52.6	152	18345	35.6	31217.66	51592	1600.77	1496.88	5019.36	4867.05	1069	990	3363	3188	1547	3516	8891
270	40	Female	Chinese	58.3	147.5	21160	37.2	34144.52	56946	1725.69	1847.82	5555	5297.04	1586	1568	3505	3470	2355	3649	10110
271	65	Male	Chinese	62.3	160	16588	27.2	41639.02	60961	2599.66	2178.66	6958.67	7419.89	726	997	1747	1773	1825	1823	10413
272	33	Female	Chinese	42.6	148.5	12576	29.9	27528.47	42094	1269.89	1068.9	4373.95	4011.44	781	708	2749	3068	629	2538	4364
273	64	Female	Chinese	51.3	149.4	20593	40.8	28403.2	50510	1317.48	1306.39	4168.33	4265.05	1019	996	3816	3655	1601	3553	10272
274	39	Female	Chinese	62	162.5	24139	39.8	34220.38	60672	1164.94	1117.71	5272.3	4927.42	1279	1390	4819	4973	1676	4990	10769
275	47	Male	Malay	72.9	162.9	22741	32	45939.63	71043	3104.9	3271.11	7064.88	6496.56	2153	1912	3207	3346	2611	3113	11022
276	67	Female	Chinese	51.2	149.5	20410	41.3	27094.6	49407	1254.44	1289.61	4076.38	4036.59	1395	1326	3493	3291	1625	3468	10024
277	36	Female	Chinese	71.7	162	30611	43.3	37528.77	70722	1532.59	1670.49	6973.22	6990	1884	1784	5784	5958	2116	5469	14145
278	44	Male	Chinese	83.5	166	29284	36	49665.69	81391	3167.72	2748.51	8217.36	8011.73	1485	1612	3199	3387	3323	3408	18329
279	79	Female	Chinese	42.5	148.5	9859	23.9	29878.72	41299	1364	1180.35	4768.85	4867.96	500	508	1838	1891	504	1787	4251
281	72	Male	Indian	75.1	163.1	24918	34.2	44761.84	72827	2710.77	2815.01	7372.23	7226.21	1430	1458	3617	3573	2409	4083	13926
282	65	Female	Indian	52.4	156	22061	43.4	27065.77	50815	1381.61	1316.61	4037.93	4169.61	1415	1222	4347	4250	1410	3991	10053
283	30	Male	Chinese	79.5	180.8	22220	28.7	52418.06	77544	2881.08	2763.74	9079.34	9081.57	1074	1128	3467	3376	2097	3701	12010
284	61	Male	Chinese	63.7	166.5	15076	24.2	44651.93	62226	2520.08	2545.9	8006.6	7597.37	798	843	2273	2106	1492	2192	8089
285	43	Female	Chinese	54.8	153	18619	35	32555.21	53187	1481.4	1553.49	5310.21	5327.39	1020	1335	3672	3428	1172	3535	8286
286	64	Male	Chinese	77.5	175.1	27723	36.6	45440.1	75726	2481.7	2556.75	7262.98	7499.73	1492	1579	3828	4097	3157	4005	15694
287	25	Male	Chinese	91.5	176	26966	30.2	58957.56	89151	3890.13	4215.04	9491.77	9499.06	1630	1451	4570	4539	2751	4831	13438
288	61	Female	Indian	65.5	157	28515	44.4	33599.29	64226	1655.72	1550.83	5625.76	5702	2031	2125	4417	4705	2528	3863	14395
289	38	Male	Others	74.5	166.5	21808	30.1	47799.77	72454	3302.13	3441.63	7878.93	8263.83	1402	1497	3506	3625	1640	3590	10698
290	35	Female	Malay	64	154.5	22296	35.7	38130.99	62488	1436	1667.78	6675.57	6546.7	1345	1145	5165	5094	1092	4121	8503
291	35	Male	Malay	139.8	168.3	64287	47.9	66627.62	134315	3713.32	3428.11	11820.24	12251.6	3597	4141	10811	10924	6280	9749	33478
292	42	Female	Chinese	55.3	153.5	20124	37.4	31348.85	53776	1697.55	1565.77	5115.2	5033.16	1406	1355	3526	3578	1599	3630	9451
293	43	Female	Chinese	75.7	159	32188	43.9	38641.15	73344	1623.22	1756.05	6270.68	6550.47	1701	1357	5634	5186	3284	5128	17301
294	47	Female	Chinese	62.7	163	23447	38.3	35475.57	61247	1767.5	2139.94	5669.91	5514.58	1665	1510	4191	4230	1985	4352	10855
295	69	Female	Chinese	70	160	29474	42.8	37250.81	68898	2354.07	2334.95	6220.87	6374.41	2507	2384	5412	5432	2346	4663	12773
296	61	Male	Chinese	72.9	173	25307	35.2	44224.74	71944	3180.84	2687.62	6973.61	7383.37	1769	2140	3288	3504	2419	3609	13571
297	63	Male	Chinese	76	159.5	30320	40.8	41454.94	74248	2533.94	2266.43	5997.32	6172.1	2284	2405	3844	4061	4055	4213	16658
298	78	Male	Chinese	55.5	176	11212	20.9	40275.25	53668	2484.17	2264.57	6008.85	6492.38	655	664	1824	1858	742	1969	5319
299	75	Female	Chinese	61.5	157.7	22551	37.7	34740.84	59751	2053	1751.28	6177.48	6254.75	1479	1539	3710	3609	1729	3654	11270
300	49	Female	Indian	87	160.5	38193	44.8	44421.77	85208	2558.63	2587.61	8002.83	8038.16	2104	2180	7883	7715	2406	6793	17383
301	61	Female	Chinese	55.1	153	19968	37.1	31896.74	53779	2010.64	1781	4751.8	4661.63	1583	1767	3457	3214	1482	3155	8940
302	47	Male	Chinese	87.2	171.6	23869	28.4	57660.53	84151	4279.71	4211.96	9658.21	8800.77	1790	1838	3002	2952	2621	3616	13089
303	61	Female	Chinese	54.2	162.5	19395	36.6	31472.33	53030	1577.73	1526.74	5141.33	4630.76	1092	1196	3447	3184	1438	3317	9585
304	84	Female	Chinese	47.5	151.2	19120	41.2	25862.5	46426	1024.18	1141.55	3915.18	3767.92	1121	807	3581	3568	1175	2844	9200
306	48	Male	Indian	92.4	165.5	37289	41.6	49801.13	89720	3004.75	2887.87	9182.04	8632.59	2248	2181	5538	5500	4273	5816	20782
307	70	Male	Chinese	65.3	164.5	18424	28.8	42970.99	63941	2637.02	2474	7439.4	7266.24	771	937	2834	2862	1637	3299	10030
308	40	Female	Chinese	50.6	160.7	14769	29.7	32908.42	49697	1690.65	1758.89	5068.49	5288.56	1196	938	2337	2181	1183	2768	7203
309	70	Male	Chinese	48.5	163	8904	18.8	36420.3	47393	2358.02	2374.52	6064.03	5629.42	639	598	1286	1183	658	1449	4260
310	32	Female	Indian	54.5	157.3	21136	39.9	29892.13	52931	1682.13	1664.3	4928.51	4470.2	1473	1394	4065	3795	1313	3836	9611
311	37	Male	Indian	75.4	165	29561	40.3	41605.76	73386	3258.48	2642.59	6582.57	6724.84	1777	2024	4608	4643	3181	4283	15568
312	66	Female	Malay	56.1	150.6	21706	39.7	30875.12	54676	1867.84	1680.84	4353.84	4388.99	2085	2329	2747	3048	2266	2231	10678
313	73	Male	Malay	65	162.5	21703	34.3	38723.64	63361	2178.69	1918.29	6236.23	6398.38	1060	1116	3620	3796	1830	3734	11061
314	71	Female	Chinese	61.3	156	27531	46	30499.77	59793	1703.96	1490.91	4862.33	4728.78	2140	2729	4056	3984	2712	4141	13786
315	64	Female	Chinese	58.2	163.7	21870	38.7	32425.84	56558	1715.3	1606.43	5325.61	5426.36	1779	2027	3468	3792	1668	3963	9821
316	62	Male	Chinese	57.1	169	10654	19.4	42126.2	55000	2816.44	2718.04	6925.64	6403.57	744	717	1623	1615	772	1611	4907
317	65	Female	Chinese	57.9	152.4	19720	34.9	34946.11	56494	1967.92	1842.4	4759.49	4948.77	1310	1471	2721	2860	1957	3113	10462
318	69	Male	Chinese	59.5	162	15631	27.1	39605.04	57596	2621.56	2607.75	5850.68	5978.27	970	940	2367	2328	1672	2623	7973
319	67	Female	Chinese	65.6	159.2	26405	40.9	36085.99	64552	1696.42	1449.66	5839.54	5677.69	1786	1835	4594	4541	2074	4602	12698
320	67	Male	Chinese	68.6	170.3	18947	28.1	46066.31	67355	2707.79	2549.51	7437.57	7168.97	992	980	2536	2593	2097	2984	10753
321	62	Female	Chinese	42.8	152.8	13128	31.6	26816.54	41602	1515.4	1482.38	4143.67	4180.71	1001	928	2667	2771	891	2529	4925
322	60	Female	Malay	59.3	146.6	24676	43.3	30454.09	56994	1815.64	1561.08	4544.26	4623.67	1643	1691	3727	3709	2136	3497	13023
323	65	Male	Malay	61.8	168.5	17229	28.8	40451.44	59905	2419.1	2289.56	6647.24	6651.98	1020	990	2595	2572	1724	2604	9061
324	82	Male	Chinese	49.4	158.1	14519	30.2	31644.78	48086	1714.6	1522.88	5109.62	5120.06	642	644	1903	1806	1702	2340	8598
325	82	Female	Chinese	52	146.3	22040	43.3	27135.49	50856	1179.55	982.34	4270.17	4190.49	1142	1267	4024	4008	1807	3841	10753
326	76	Female	Chinese	65.3	155	21831	33.9	39744.32	64412	2017.18	1815.8	6043.27	5962.76	1387	1419	3587	3456	1757	3047	10946
327	74	Male	Chinese	66.5	168.5	21428	33	40710.86	64841	2008.81	1806.99	5931.75	6155.81	1068	1043	2230	2303	2526	2432	13737
328	46	Female	Chinese	55.4	152.1	21803	39.8	30780.5	54781	1558.39	1587.65	4375.6	4154.45	1222	1292	3222	3265	1962	4115	11898
329	70	Female	Chinese	53.5	157	17891	34	32879.7	52635	1764.17	1529.52	4830.97	4855.67	1009	915	2547	2350	1734	2632	10126
330	84	Male	Chinese	45.3	151.5	12363	27.5	30428.48	44960	1482.81	1434.67	4551.63	4764.75	640	708	1790	1790	1302	1785	6541
331	71	Female	Chinese	51.1	156.5	18924	37.8	29404.68	50078	1390.68	1322.23	4286.7	4760.69	1118	1057	2435	2508	1688	3236	10873
332	71	Male	Chinese	45.5	167	7751	17.4	34613.83	44613	1930.01	2081.57	5941.08	6105.07	491	391	1230	1144	545	1146	3563
333	78	Female	Chinese	76.9	156.5	36118	47.9	36884.94	75415	1761.15	1690.13	6569.69	6369.88	1807	2140	7194	6742	2827	5765	17280
334	77	Female	Chinese	56.4	147.5	22174	40.5	30712.4	54697	1435.23	1405.4	4719.62	4805.63	1639	1574	3290	3253	1965	3079	11497
335	72	Female	Indian	57.6	154	26539	46.4	29017.68	57142	1334	1302.41	4702.51	4444.76	1692	1999	3825	3875	2628	3613	14382
336	47	Male	Indian	78.9	170	30395	39.1	44434.19	77654	2367.4	2366.89	6892.87	6854.62	1890	2051	3974	3936	3126	4176	17482
337	73	Male	Chinese	65.4	152	19708	31.3	41035.5	63028	2077.2	2039.05	5735.75	5855.92	1018	1076	2352	2374	2361	2840	11789
338	71	Female	Chinese	53.2	158.5	20168	38.4	30601.19	52479	1514.23	1314.42	4409.25	4452.16	1113	1201	2688	2582	2311	2984	11756
339	27	Female	Chinese	55	165	19058	35.1	33062.53	54320	1688.48	1628.8	5445.18	5006.44	1094	1255	3516	3753	1254	3199	8481
340	66	Male	Chinese	51.9	158	14193	28.2	34265.18	50368	2053.96	1851.69	5220.22	5344.18	703	716	1680	1793	1355	1858	8325
341	73	Male	Chinese	64.2	156.5	21003	33.8	38548.48	62068	1900.65	2008.48	5604	6014.87	1080	1196	2464	2635	2518	2495	12632
342	67	Female	Chinese	60.7	144	25360	42.6	32555.47	59479	1755.53	1721.95	4956.22	4863.65	1369	1539	3584	3881	2349	3113	13882
343	65	Male	Chinese	63	161.5	17394	28.7	41186.09	60700	2316.16	2128.5	6700.39	6417.18	1006	1132	2631	2293	1712	2501	9193
344	66	Female	Chinese	53.1	152.1	20023	38.6	30258.8	51841	1429.38	1231.03	4769.21	5136.15	888	1068	2983	2812	2078	3317	11446
345	70	Female	Chinese	52.1	157	20885	41.1	28234.22	50872	1300.32	1314.99	4171.01	4399.94	1236	1208	3330	3431	1656	3291	10660
346	69	Female	Chinese	63	162.7	25053	40.4	34663.87	61993	1834.35	1502.02	5271.32	5202.02	1487	1500	4101	4084	2192	4134	12972
347	66	Female	Chinese	56.3	154	20049	36.3	33636.41	55169	1748.43	1495.46	5345.72	5597.14	1266	1324	3385	3368	1656	3129	9792
348	67	Male	Chinese	63.2	161.5	16933	27.4	42531.87	61841	2502.73	2475.09	6198.91	6234.13	814	890	2357	2252	1703	2516	9539
349	67	Male	Chinese	54.5	156	17992	34.1	32927.54	52753	2134.9	1843.88	5011.54	5160.82	925	977	2280	2271	2407	2195	10607
350	71	Male	Indian	59.7	166.5	17398	29.7	38931.81	58673	1953.13	2233.28	6444.53	5832.06	1111	1055	2238	2188	1802	2698	9805
351	79	Male	Chinese	65.7	161.4	23381	36.5	38290.62	64069	1919.9	1921.09	6118.61	5836.92	1444	1265	2788	2731	2852	3106	14173
352	75	Female	Chinese	49.1	149.2	19826	41.3	26718.13	48040	1380.09	1047.44	3812.36	4077.77	1029	1225	3004	3198	1568	3075	10528
353	75	Male	Chinese	57.8	158	10260	17.9	44784.4	57331	2200.23	1920.18	7812.09	8179.52	443	544	1434	1596	922	1454	5304
354	41	Female	Indian	90	167	43101	49.4	41427.36	87275	1714.21	1783.3	7694.59	7266.78	2094	1832	8207	8005	4097	8916	21978
355	67	Male	Chinese	73	164	24897	34.9	44111	71293	2523.94	2541.72	7110.87	6535.26	1277	1166	3544	3706	2987	3495	14150
356	69	Female	Chinese	60.6	156	24303	41.1	33166.45	59129	1434.99	1373.32	5150.41	5045.24	868	931	3868	3905	2414	3588	13762
357	66	Female	Chinese	59.9	154.1	26027	44.2	30761.38	58916	1269.1	1316.45	4633.34	4731.89	1631	1468	4033	3991	2699	4392	13961
358	80	Male	Chinese	51.6	160	13037	26	34926.72	50114	1905.58	1836.2	6072.68	6114.39	657	703	2311	2110	946	1920	6422
359	69	Female	Chinese	69.5	158.7	32936	48.5	32368.8	67880	1675.2	1632.53	4878.89	4886.9	2118	2093	5548	5595	2970	5238	16771
360	68	Male	Chinese	63.5	167	17967	29.3	40478.94	61395	2268.14	2174.12	6137.63	6468.88	835	923	2571	2529	1675	2833	10013
361	22	Female	Chinese	58.7	168.1	22032	38.5	33091.99	57267	1211.29	1239.55	5769.81	5579.37	1141	1172	4246	4088	1340	4127	10401
362	69	Female	Chinese	66.2	155.4	30775	47.7	31855.63	64521	1606.91	1455.41	5228.61	5163.31	1510	1396	6093	6034	2661	5736	14790
363	68	Male	Chinese	90	176.5	30603	34.8	53902.69	87856	3264.36	2822.74	8934.04	9243.62	1239	1462	4232	4185	3737	4328	18243
364	80	Female	Chinese	52.9	155.7	22976	44.3	27195.98	51884	1262.93	1189.45	4076.71	4149.68	1196	1340	3243	3368	2340	3490	13028
365	43	Male	Chinese	90.4	171.5	26058	29.5	59365.27	88374	3619.14	3657.66	9517.09	9194.61	1317	1248	3888	3705	2572	3766	14704
366	28	Male	Chinese	72	166.5	17091	24.2	50442.36	70705	2744.29	2936.16	9548.82	8921.17	968	828	2905	2674	1276	2931	8472
367	66	Female	Chinese	49.1	160.7	16040	33.5	30031.38	47921	1450.44	1284.36	4968.94	5047.94	867	957	2504	2725	1383	2584	8152
368	72	Female	Chinese	63.9	146.3	27653	44.3	32996.95	62476	1826.74	1669.86	5041.65	5036.45	1632	1737	4647	4874	2339	4559	13786
369	67	Male	Chinese	63.6	166.5	19248	30.9	41122.9	62244	2018.4	2048.9	6335.58	6634.27	978	1083	2739	2771	2058	3046	10655
370	24	Male	Chinese	75.3	179	13912	18.9	57024.76	73715	3494.54	3428.46	9616.36	9468.35	724	644	2431	2268	1124	2280	6788
371	80	Female	Chinese	48.7	148.8	17485	36.8	28367.61	47526	1495.07	1426.88	4419.41	4470.98	1046	1159	2412	2428	1564	2409	9605
372	70	Male	Chinese	54.2	159.5	14361	27.3	35973.95	52620	1734.48	1760.17	5315.5	5200.23	804	891	1671	1586	1249	1864	8362
373	27	Female	Others	49.3	150.7	20366	42.4	25880.52	48048	1073.99	976.24	3971.57	4029.85	1103	1111	4020	3812	1469	3733	9452
374	28	Male	Chinese	74.6	172.4	23842	32.6	47006.75	73211	2765.77	2849.02	7835.07	7824.88	1133	1134	3185	3216	2590	3043	13954
375	72	Female	Chinese	41	154	13806	33.6	25526.49	41140	1121.52	1061.27	4033.79	3838.24	776	761	3183	2778	866	3168	5543
376	68	Female	Chinese	45	150	17260	38.7	25971.93	44610	1201.64	1201.64	4061.94	4283.02	884	884	3113	3228	1184	3072	8438
377	69	Male	Chinese	58.5	167	16444	28.9	38018.46	56974	2241.26	1950.82	6255.4	5905.09	1087	1027	2445	2454	1461	2411	8360
378	70	Female	Chinese	56.2	153.5	22786	42.2	29218.69	54034	1394.46	1361.24	4261.99	4417.4	1203	1458	3135	3271	2487	3308	12840
379	76	Male	Chinese	75	166.6	28031	38.5	42362.04	72766	2137.78	2050.84	7224.18	7273.23	1571	1494	3773	4159	2784	4020	15934
380	71	Male	Chinese	67	158.5	21758	33.5	40968.12	64872	2656.25	2414.38	6511.41	6404.42	1162	1255	2595	2656	2507	2759	13138
381	67	Female	Chinese	61.2	157.3	21407	35.9	36178.36	59591	2009.98	1799.83	5852	6177.54	1156	1039	3922	3947	1669	3376	10406
382	22	Female	Chinese	53.6	166	16771	31.9	33486.78	52516	1432.11	1556.51	5940.91	6119.8	983	804	2563	2501	1257	2953	8982
383	21	Male	Chinese	68.6	175.5	16989	25.3	47649.59	67128	2893.4	2997.03	8340.31	8620.47	937	838	3276	2937	1089	2952	7969
384	73	Female	Chinese	46	150.3	15039	33.5	28187.36	44882	1413.34	1333.7	4415.94	4787.95	773	795	1362	1607	1631	1841	9729
385	75	Female	Chinese	35	145.5	8786	26.1	23456.08	33620	1240.4	1016.8	3595.34	3504.43	591	509	1442	1222	611	1410	4264
386	22	Female	Chinese	60.5	168	19973	34.2	35981.01	58385	1664.35	1536.71	6123.62	5736.41	891	1002	4576	4396	1225	4346	8240
387	27	Female	Chinese	56	164.7	20459	37.2	32312.65	55025	1319.28	1350.45	5318.14	5220.94	1160	964	3501	3782	1473	4041	10113
388	85	Male	Chinese	64	160	24276	38.8	36585.29	62530	2177.8	1807.67	6468.2	6093.83	1020	1339	3478	3638	2672	3667	13844
389	73	Male	Chinese	79.2	165.5	27258	34.9	48325.39	78016	2610.09	2592.62	7608.59	7843.8	1242	1333	3538	3727	3596	3763	16292
390	79	Male	Chinese	60.4	158	17839	30.6	37812.21	58209	2227.22	1948.6	6211.85	6133.55	867	850	2737	2815	1702	2539	9564
391	24	Female	Chinese	70.8	165.5	31210	45.4	35077.59	68681	1653.1	1792.21	6189.16	5832.45	1815	1770	5738	5854	2329	5447	14954
392	26	Female	Chinese	49.8	158.2	18516	38	28226.03	48716	1023.11	1016.96	4643.42	4778.01	750	806	3949	3719	1166	4357	8471
393	23	Male	Indian	123.7	160	64825	54.2	52202.4	119650	2563.41	2563.41	9544.03	9765.26	3862	3862	10837	10374	7242	10545	35055
394	21	Female	Indian	70.8	162	33637	48.6	33209.77	69208	1486.68	1322.21	5728.35	5894.52	1675	1764	6124	6370	2898	5982	16800
395	74	Female	Chinese	62	164.2	25589	42.6	32274.21	60094	1514.77	1547.18	5174.46	5281.5	1485	1736	3490	3643	2462	4222	14230
396	38	Female	Chinese	52.8	166	18069	34.9	31458.07	51804	1267.96	1342.66	4885.24	5201.35	1037	1084	3941	3818	1243	3718	7308
397	27	Female	Chinese	61.6	157	24100	39.9	34166.73	60462	1746.31	1662.59	5682.28	5827.96	1310	1253	4661	4531	1747	4901	11481
398	71	Female	Chinese	56.5	159	17601	32.3	34534.56	54435	1785.41	1348.76	5392.98	5307.27	1012	1134	1626	1561	1961	1928	11319
399	22	Male	Others	94.6	174	30303	32.6	59573.45	92881	3844.21	3606.02	10158.44	10391.8	1908	1739	5201	5381	2886	4765	14891
400	22	Female	Chinese	75	156	31509	43.2	38958.72	72970	1729.79	1758.46	6427.06	6200.17	1979	1832	5942	5750	2442	5315	14925
401	90	Male	Chinese	53.3	171	12546	24.3	36799.48	51551	2167.24	1780.84	6324.34	5908.61	541	574	1891	1824	1156	1711	6772
402	78	Female	Chinese	44.7	154	15030	34.5	26455.91	43542	1382.95	1338.11	3735.88	4019.41	792	792	1615	1613	1690	1747	9411
403	25	Male	Chinese	84.9	180.5	28321	34	52143.04	83344	2921.51	3145.65	9060.86	8983.6	1615	1451	5611	5380	2169	5330	13035
404	71	Female	Chinese	50	148	17998	37	29050.74	48604	1508.17	1385.75	4554.11	4754.09	906	935	3358	3120	1343	3210	8879
405	87	Female	Chinese	53.7	149.5	21275	41	28677.77	51857	1531	1523.71	4263.59	4031.01	1311	1281	2777	2961	1748	3021	12038
406	81	Female	Chinese	36.4	142.5	10412	29.7	23522.68	35009	1067.58	919.97	3610.38	3717.62	422	446	1989	1896	599	1811	4838
407	28	Female	Chinese	47	161.5	14720	32.2	28861.96	45711	1301.26	1162.07	5002.88	4904.24	842	904	3089	2944	810	2949	5978
408	75	Male	Indian	56.8	167.5	15250	27.5	38186.39	55491	2183.69	2026.2	6001	5944.43	849	933	2384	2355	1156	2287	7927
409	78	Male	Chinese	64.6	164	19768	31.6	40510.83	62592	2517.84	2217.25	6529.02	6608.43	1131	1286	2309	2508	2141	2448	11505
410	81	Female	Chinese	64.9	144.5	30279	47.8	31727.26	63388	1498.63	1540.4	5107.53	5271.61	1741	1813	4131	4102	2842	4002	17498
411	81	Female	Chinese	58.3	146.5	24926	43.9	30219.02	56780	1207.27	1299.5	4076.14	4178.71	1233	1137	3426	3087	3076	3348	15154
412	81	Female	Chinese	50.5	139.1	22562	45.9	24872.31	49142	1095.08	1011.94	3805.67	3826.34	959	1157	4072	3910	2277	3577	11642
413	80	Female	Chinese	71.4	159.5	28485	40.5	39566.46	70351	2302.87	2297.29	6128.49	6055.42	1948	2088	5951	5701	2019	4761	11614
414	76	Male	Chinese	68.6	168.6	20197	29.9	45390.55	67438	3038.89	3051	7272.6	6537.73	1276	1314	3227	3296	2022	3190	10041
415	88	Female	Chinese	64.8	145.3	28550	45	32647.19	63426	1390.45	1425.89	4759.46	5209.6	1715	1807	4236	4743	2429	4096	15071
416	84	Female	Chinese	45.2	149	16689	37.2	26717.8	44805	1661.63	1549.95	4148.21	4577.58	946	1206	2486	2303	1703	2154	8949
417	29	Female	Chinese	53.1	148.1	14739	28.7	34498.53	51423	1732.1	1692.43	5384.87	5312.71	853	831	2853	2732	990	3242	6600
418	22	Male	Malay	71.3	168.3	21098	30.3	46181.65	69726	2736.78	2609.45	8325.65	8231.05	978	1125	4093	4003	1540	4024	9969
419	83	Female	Chinese	55.5	149.7	23046	42.5	29449.01	54203	1286.47	1335.41	4389.54	4227.45	1582	1590	4274	4065	1729	4235	10711
420	71	Female	Chinese	62.1	152.5	27117	44.7	30985.65	60714	1452.91	1539.83	4447.03	4452.55	1724	1469	4113	4198	2389	4418	14706
421	72	Female	Chinese	79.1	151.5	35066	45.6	39897.27	76909	1721.69	1519.16	7035.76	7034.08	1754	1692	6627	6936	2778	6402	16932
422	22	Female	Malay	48.7	151	18785	39.7	26860.26	47346	1068.81	1023.69	4603.01	4638.63	1134	1152	4051	3708	1141	3395	7867
423	27	Male	Chinese	86	178	24654	29.4	56247.33	83728	2666.43	2822.96	10013.14	9573.96	1403	1187	3883	3846	1930	4033	13116
424	72	Female	Chinese	55	159	22797	41.9	29720.32	54435	1523.19	1369.72	4542.73	4638.44	1176	1298	2978	2896	2413	3197	13548
425	76	Female	Chinese	56.4	162	19508	35.6	32817.13	54739	1906.55	1701.94	4757.83	4868.58	1212	1022	2962	2435	1604	2711	10905
426	22	Female	Chinese	87.3	165.8	42589	49.8	40351.54	85592	1953.69	1839.89	7663.41	7351.37	3168	2456	8245	8167	2942	6888	19448
427	22	Female	Chinese	43	164	9443	22.2	30951.06	42574	1444.02	1253.76	5113.51	5046.56	449	445	2133	1937	438	1916	3560
428	22	Female	Chinese	44.6	161.6	13884	31.9	27635.05	43541	1150.62	1068.24	4307.32	4196.08	728	744	3434	3062	713	2984	5017
429	75	Female	Chinese	54.1	148.9	22709	42.7	29021.62	53223	1289.72	1061.96	4564.2	4735.43	1261	1395	3581	3525	2287	3769	12135
430	72	Female	Chinese	47.5	153.6	19910	42.5	25402.27	46882	1174.21	1244.53	4162.14	3777.17	1394	1075	3476	3732	1750	3536	9375
431	72	Male	Chinese	61.8	162.6	19397	32	39226.2	60628	2631.8	2494.32	5743.87	6060.4	1313	1346	3073	3099	1903	3525	9481
432	81	Female	Chinese	53	145	21857	42	28414.89	52009	1328.2	1398.71	4589.06	4505.73	1443	1761	3108	3302	2382	2962	11421
433	78	Female	Chinese	50.3	143.5	22280	45	25578.41	49457	1218.58	1101.8	3628.03	3661.97	1430	1562	3275	3415	1789	3634	11743
434	75	Female	Chinese	59.4	158.5	19284	33.2	37112.29	58143	1741.25	1800.51	6230.82	6388.14	1047	1164	2928	2944	1711	3095	10288
435	24	Female	Chinese	43.5	157	14716	34.4	26289.78	42827	1110.78	1053.3	4089.71	4157.07	925	1203	3138	2909	756	2852	5703
436	30	Female	Chinese	73.3	164	31160	42.2	40123.95	73756	1910.81	1424.24	6654.41	6805.27	1640	2077	5424	5418	2392	5651	15476
437	78	Female	Chinese	56.3	158.2	23795	43.6	29037.92	54618	1690.23	1291.02	4230.48	4259.74	1429	1582	3947	4151	2287	4021	11871
438	71	Male	Chinese	71.3	170	24445	35.4	42140.08	69048	2309.99	1680.15	6382.95	6589.38	1435	1835	3544	3402	2531	3698	13325
439	75	Male	Chinese	54.7	172	9929	18.5	40803.85	53734	2028.86	1888.12	5794.71	6157.29	497	577	1306	1359	838	1536	5193
440	73	Female	Chinese	58.1	145.1	23775	41.8	31523.48	56944	1316.35	1589.35	5088.21	4403.46	1571	1544	3393	3363	2089	3716	12999
441	24	Female	Chinese	52.1	157	19778	38.7	29097.22	51071	1238.99	1212.84	5027.35	5141.17	1157	1319	3664	3839	1139	3690	8907
442	75	Male	Chinese	68.7	174	21984	32.6	42590.48	67513	2202.38	2067.21	6689.04	6778.08	1229	1191	3200	3249	2153	3537	12119
443	71	Male	Chinese	63.4	155.8	23204	37.1	37640.06	62584	1944.67	2072.73	5613.84	5865.81	1104	991	2352	2479	2600	3073	15086
444	82	Female	Malay	51.5	139.5	23099	45.8	25937.39	50395	1438.03	1181.68	3747.96	3916.35	1469	1744	2902	3124	2313	3050	13024
445	23	Male	Malay	92	165.5	35274	39.1	52377.4	90123	3255.44	3542.27	7846.04	7768.45	2827	2476	3465	3445	4147	3764	21869
446	24	Male	Chinese	63.2	171.5	15416	24.9	44437.56	61963	2736.47	2836.86	6825.83	6962.19	826	756	3027	2922	1162	2818	6868
447	87	Female	Chinese	59	154	26492	46.1	29381.61	57461	1292.28	1203.26	4526.88	4509.7	1262	1432	3373	3285	2846	3832	16316
448	71	Female	Chinese	54.4	152.2	23545	44.4	28037.87	53068	1473.6	1242.38	4545.42	4467.33	1216	1155	4186	4450	1750	3870	11662
449	78	Female	Chinese	61.5	150	30886	51.3	27747.45	60221	1242.2	1152.55	4172.88	4513.15	1398	1386	5088	5377	3253	4603	16782
450	72	Female	Chinese	51.1	160	18641	37.1	29537.19	50235	1202.56	1250.15	4710.63	4835.1	1013	1289	3780	3705	1345	3606	8012
451	81	Female	Chinese	48.9	149.6	19132	40.5	26353.57	47271	1179.9	968.29	3790.7	3712.95	1073	1189	3119	2834	1516	2870	10177
452	82	Female	Chinese	43.4	144	15484	36.3	25487.69	42669	1044.7	1012.18	3956.2	4214.37	691	738	1752	1623	1635	1944	9904
453	23	Male	Chinese	66.4	172	16832	25.7	45730.53	65499	2118.65	2099.58	7739.84	7599.84	713	736	3304	3154	1267	3486	7861
454	80	Female	Chinese	60.4	140	27204	47	28743.2	57839	1149.9	865.46	4534.86	4710.77	1361	1549	4964	4991	2296	4653	13462
455	72	Male	Chinese	72	166.7	24567	35.1	43061.7	69937	2210.03	2156.86	7198.07	6880.43	1088	1058	3322	3290	2782	3449	14888
456	72	Male	Indian	67.5	157.5	21435	32.7	41409.31	65470	2428.22	2114.19	6618.42	6801.48	991	993	3490	3664	2110	3950	11448
457	77	Male	Chinese	68.8	164.5	21654	32.3	42995.33	67091	2289.43	2163.5	6859.37	6447.22	996	1067	3002	3096	2129	3308	12516
458	71	Female	Chinese	46.2	154.8	15985	34.9	28082.23	45834	1236.2	1221.04	4447.33	4272.6	955	844	2750	2761	937	3097	7750
459	82	Female	Chinese	55.4	150.1	25506	46.9	27181.7	54332	1202.54	1200.17	4220.17	3879.11	1532	1416	4398	4187	2416	4561	13138
460	79	Male	Chinese	50	155.5	11670	24.1	34737.46	48367	1728.8	2110.85	5555.51	5476.38	778	688	1692	1566	1192	1706	6071
461	72	Female	Chinese	41.7	149.3	14432	35.5	24737.39	40655	1231.35	1157.69	3693.92	3891.83	839	833	2667	2661	981	2660	6710
462	71	Male	Chinese	66	162.5	23590	36.4	39046.56	64763	2267.57	2103.47	6850.32	6952.42	1225	1353	3759	3814	2528	3405	12394
463	22	Male	Chinese	61.5	174.3	14501	24.3	42990.33	59773	2528.87	2573.9	7288.05	7175.25	689	648	2699	2709	1081	2521	6785
464	79	Male	Chinese	83.1	164.5	28939	35.4	49379.02	81685	2850.47	2541.25	8182.49	8596.68	1620	1760	4512	4240	2570	3759	15644
465	75	Male	Chinese	58.5	168	13373	23.8	40641.68	56177	2230.6	1993.61	6734.76	6429.07	776	722	2429	2347	922	2069	5983
466	71	Female	Chinese	47	150	16413	35.6	28360.93	46126	1207.87	1314.27	4395.53	4694.03	999	980	2736	2720	1334	2706	8223
467	71	Male	Chinese	75.1	168	27628	37.7	42578.92	73213	2225.63	2105.57	6126.36	6643.8	1428	1688	2671	2803	3247	2914	18053
468	71	Female	Chinese	55.5	156	22527	41.4	30240.19	54435	1305.01	1242.84	4626.84	4656.17	1240	1412	3687	3759	1983	3630	11557
469	76	Female	Chinese	54.7	153	23862	44.6	27581.12	53494	1149.66	1084.66	4249.16	3806.67	1191	1331	3888	4029	2246	4321	12552
470	76	Male	Chinese	57	158	15987	28.9	37234.88	55232	2253.22	2297.67	5579.12	5687.87	859	826	1965	1811	1946	1970	9640
471	81	Female	Chinese	53.9	155.7	18963	35.7	32048.28	53057	1426.8	1287.53	4736.76	4876.05	657	787	1896	2273	2124	2793	12497
472	21	Male	Indian	54	165.5	13428	25.4	37126.73	52842	2365.26	2117.51	6144.47	6291.7	714	727	2482	2484	987	2445	6201
473	73	Male	Chinese	81	169	29564	37.1	47681.65	79687	3065.9	2521.23	7551.24	7769.87	1647	1906	5251	5256	2410	4385	14120
474	76	Female	Chinese	57.8	156.3	24271	43.1	29720.87	56287	1263.06	1128.16	4810.51	4646.85	1184	1395	3870	4359	1867	4342	12561
475	78	Male	Chinese	68.2	173.5	20791	31.2	42724.55	66636	2221.34	2126.01	7078.18	7580.64	733	1090	3382	3163	2078	2974	11456
476	78	Male	Chinese	75.5	170	23747	32.2	47180.89	73825	2808.95	2574.94	7086.95	7170.25	1085	1140	3099	3029	3614	3093	14467
477	76	Female	Chinese	59	152.6	26351	45.5	29075.26	57917	1391.04	1365.08	4310.8	4145.97	1459	1884	4098	3981	2400	4424	13981
478	76	Male	Chinese	76.6	166.2	21038	27.9	50555.12	75340	2998.17	2440.21	8011.33	8485.48	1357	1305	2874	3096	2375	2751	11125
479	84	Female	Chinese	59.1	144.5	25052	43.3	31089.6	57819	1494.25	1451.96	4536.1	4738.27	1458	1348	4058	3918	2104	4057	13469
480	76	Female	Malay	66.7	149.5	31025	46	34406.53	67514	1586.85	1586.85	5033.5	5033.5	2533	2533	4031	4031	3108	4087	16782
481	77	Female	Chinese	56.2	149.6	22224	40.7	30741.17	54627	1884.42	1636.81	4816.18	4761.37	1390	1507	3434	3680	1755	2989	11341
482	79	Male	Others	54.6	161.1	17112	32	33988.87	53486	1617.48	1653.73	5384.38	5157.11	853	876	2636	2364	1429	2290	9127
483	76	Female	Chinese	55.7	151.5	21776	40.2	30837.59	54138	1499.45	1270.24	4780.6	4882.17	1036	1029	2839	2750	2281	3133	13324
484	78	Female	Chinese	47.9	148.3	17005	36.5	28125.78	46578	1531.65	1485.95	4525.28	4362.7	861	963	2738	2589	1347	2798	9038
485	77	Male	Chinese	52.2	155	17530	34.9	30476.36	50219	1513.88	1706.15	4234.48	4541.89	1119	1139	3119	2919	1253	2888	8265
486	77	Female	Chinese	55.6	154.5	22358	41.5	29626.03	53895	1182.76	1274.3	4678.81	4698.47	1209	1257	3617	3566	2262	3586	11810
487	79	Male	Chinese	46.1	155	9084	20.8	32823.94	43736	1960.03	1601.97	5292.55	4906.65	407	489	1262	1318	777	1326	4641
488	24	Male	Chinese	72.4	185.5	14299	20.1	53860.47	71256	3744.29	3625.52	9119.25	9051.94	734	726	2812	2870	783	2296	5908
489	78	Female	Malay	72	147.5	32822	46	36367.59	71422	2002.69	2002.69	5904.65	5904.65	2907	2907	5778	5778	2370	4597	14482
490	80	Male	Chinese	60.4	159	18847	32.3	37389.27	58339	1844.67	1959.28	5232.87	5122.58	1101	1103	2256	2414	2132	2409	11031
491	82	Female	Others	67.3	149.7	33690	51.5	29725.22	65378	1103.68	1426.8	4847.52	4428.12	1919	1808	6392	6389	2563	5285	16414
493	80	Male	Indian	81.1	176	31281	39.7	44553.18	78728	2497.13	2364.55	7615.28	7580.56	1947	1961	5345	4798	3183	4700	16253
494	78	Female	Chinese	66.5	157.2	30732	47.1	32781.18	65312	1198.83	1281.68	5233.11	5371.11	1835	2021	5527	5549	2508	5349	14755
495	82	Male	Chinese	56.5	159.5	17693	32.5	34286.86	54412	1628.29	1640.12	5281.12	5464.52	798	797	2098	2182	2021	2190	10846
496	85	Female	Chinese	79.8	148.8	36320	46.8	39320.22	77669	2152.57	1986.85	6156.82	5843.37	2238	3107	5063	4495	4121	5281	20455
497	78	Male	Chinese	55.8	152	16200	28.9	37107.89	56125	1995.11	2141.09	5309.42	5359.85	1003	796	2514	2545	1269	2385	8146
498	81	Male	Chinese	55.8	168.5	10123	18.4	42710.66	54939	2147.71	1940.85	7348.83	7190.31	400	448	1391	1503	921	1396	5413
499	79	Female	Chinese	44	145.8	17153	40.3	24413.97	42597	946.08	947.68	4138.55	4016.07	859	968	2698	2929	1284	2928	8901
500	79	Male	Chinese	50.3	158	12151	25.1	34303.55	48418	1767.18	1727.57	5220.31	5140.62	656	685	1867	1894	1089	1715	6101
501	81	Female	Chinese	41.6	156.5	11272	28.3	26978.93	39885	1279.49	1033.58	4084	4100.71	569	465	2102	1953	838	2436	5412
502	75	Female	Chinese	55.1	152.7	23952	44.5	28014.12	53824	1280.4	1316.13	4214.33	4227.35	1490	1658	4285	3957	2120	3693	11646
503	78	Female	Chinese	50.9	149.5	19072	38.3	28907.35	49813	1539.62	1382.35	4759.8	4543.01	932	1007	3024	2691	1777	3233	10563
504	78	Male	Chinese	61	171.5	14460	24.2	42335.75	59699	2441.43	2350.1	6186.33	6429.7	804	850	2360	2384	1150	2504	6971
505	78	Female	Chinese	53.3	144	21311	40.5	29352.25	52576	1180.29	1043.6	4318.28	4660.69	1139	1414	3369	3611	1587	3183	10891
506	80	Female	Chinese	60.7	155.6	26000	43.5	31232.84	59737	1209.96	1239.63	4400.39	4443.03	1596	1773	4083	3950	2273	4303	13712
507	84	Female	Chinese	54.8	150.9	23511	43.4	28957.32	54142	1347.08	1278.55	4418.64	4814.48	1051	1072	4110	4170	1817	3665	12252
508	83	Male	Chinese	73	168	22345	31.2	46708.61	71656	2482.27	2793.96	7457.68	7151.73	1241	1180	3001	2710	2262	3301	13153
509	81	Male	Chinese	99.2	166.7	37491	38.7	56826.43	96848	3503.69	3101.15	8629.94	8471.43	2246	2608	4817	4843	4035	5312	21864
510	80	Female	Chinese	50.7	139.5	20389	41	28002.32	49787	1154.4	1281.52	4631	4511.05	1256	1099	2697	2848	1735	3117	11647
511	79	Female	Chinese	66.9	151.5	25620	39.2	37549.58	65314	1970.22	1836.03	5586.77	5318.18	1916	2190	3179	3168	2517	3135	14154
512	83	Male	Chinese	54.2	168	13148	24.8	37914.77	53055	2263.13	1898.92	6252.25	6016.49	618	553	1720	1729	1608	1936	7702
513	85	Male	Chinese	63.9	162.4	24343	39.4	35252.9	61851	1933.57	1923.3	5406.27	4950.57	1467	1386	3214	3263	2642	3032	14016
514	81	Female	Chinese	50.9	147.1	19737	39.6	28607.57	49899	1301.35	1193.37	4099.41	4598.07	1092	1191	3448	3575	1744	3268	9576
515	77	Male	Chinese	65.3	160.4	20644	32.3	41215.51	63921	2220.58	2049.17	6347.45	6480.47	762	854	2808	2604	2485	2901	12527
516	85	Male	Indian	47.1	147	17363	38	26423.99	45688	1339.04	1259.09	3803.67	3945.33	879	829	2735	2773	1508	2743	9341
517	82	Female	Chinese	47.6	148.8	14773	31.7	29898.8	46547	1545.27	1469.12	4308.9	4287.35	891	819	2525	2623	790	2232	6935
518	84	Male	Chinese	58.4	161	16498	28.9	38314.22	57101	2055.69	1898.08	5249.61	5906.47	868	884	2234	2040	1533	2245	9545
519	85	Female	Chinese	61.5	146	22958	37.9	35707.69	60582	1421.59	1601.23	5374.92	5145.12	1172	1176	2740	2541	2495	2982	14350
520	83	Male	Chinese	60.5	158	17859	30.5	38821.89	58502	2085.63	2022.38	5895.33	6061.39	772	909	2502	2285	1759	2731	10411
521	80	Female	Chinese	61.9	155.7	25950	42.8	33007.08	60576	1405.54	1391.27	4992.3	5138.15	1327	1406	3542	3694	2702	3522	15024
522	85	Male	Chinese	63.3	158.5	19030	31.2	39989.12	61025	2366.7	2066.88	6351.35	6215.94	954	1102	2491	2680	1930	2471	10733
523	84	Male	Chinese	64.1	170	18821	30.2	41187.19	62258	1914.69	1890.24	6529.08	6385	849	841	3818	3479	1457	3428	8837
524	84	Female	Chinese	44.2	145	17036	39.5	24665.35	43173	1369.86	1219.76	3540.67	3627.8	815	944	3448	3429	1001	2483	7697
525	82	Male	Chinese	72	168	21102	30.1	46428.65	70130	3016.99	2689.6	7636.68	7808.98	1186	1271	3224	3370	2226	3291	11088
526	84	Female	Chinese	45.8	155.5	16089	36.2	26951.98	44464	1359	1056.98	3779.4	3938.16	1078	902	2048	1773	1402	2242	9469
527	81	Male	Chinese	59.3	165.4	19327	33.3	36166.42	58048	1861.08	1581.66	5317	5674.02	897	1021	3027	2958	1775	3142	10364
528	83	Female	Chinese	47.4	143.1	17767	38.2	27155.74	46460	1220.21	1308.9	4171.95	4314.7	873	1060	2183	2327	1803	2254	10515
529	83	Male	Chinese	57.9	155	17826	31.3	36987.92	56948	1845.09	1773.28	5714.95	5253.66	884	733	2683	2578	1638	2571	9673
530	82	Male	Chinese	57	160	14661	26.9	36801.35	54517	2212.49	1812.85	5606.56	5839.51	660	730	2588	2708	1171	2509	7037
531	86	Male	Chinese	76.3	160	24557	32.8	47738.74	74922	2655.54	2497.38	8239.49	8402.31	1425	1462	3321	3110	2975	3593	14258
532	86	Female	Chinese	56.5	144.5	23549	42.1	30689.9	55975	1433.84	1370.83	4621.27	4809.36	1453	1436	3736	3595	2031	3463	12499
533	85	Male	Chinese	65.9	167	20513	31.9	41410.2	64310	1734.11	1911.4	6703.79	6513.48	1103	1190	2550	2621	2099	2604	11969
534	84	Female	Chinese	49.5	146.6	15724	32.6	30583.75	48168	1521.88	1548.83	4663.82	4965.8	903	858	2358	2481	1195	2580	8211
535	84	Female	Chinese	51.7	155	18804	37.3	29832.16	50424	1215.22	1226.2	4477.39	4299.72	1176	1236	3171	3397	1406	3082	8961
536	87	Female	Chinese	39.8	147	13736	34.8	24221.92	39506	1133.48	1243.39	3788.46	3681.84	812	823	1760	1753	1545	1630	7789
537	84	Female	Chinese	49.4	149.5	18870	38.8	28106.8	48588	1469.82	1249.71	4590.6	4212.09	930	1120	2789	2611	1505	2781	10558
538	81	Female	Chinese	51	149	21420	42	28047.91	50956	1239.59	1200.16	4652.46	4462.86	1082	1014	3636	3666	1991	3705	11273
539	88	Male	Chinese	67.6	152	26521	39.5	38285.01	67100	2028.63	2084.45	5235.14	5128.02	1369	1550	3659	3790	2755	3809	14938
540	63	Male	Chinese	77.5	181.5	21439	28.2	51603.22	76002	3017.08	2857.51	8229.83	7730.63	1469	1538	2972	2925	2107	2929	11517
541	81	Female	Chinese	42	142	15016	36.5	24076.75	41097	957.12	985.4	3493.1	3256	1251	1057	2041	2144	1245	2117	7719
542	81	Male	Chinese	52.8	172	12805	24.5	37385.39	52344	1774.34	1809.67	6329.11	6174.85	633	571	2037	1987	972	2005	6372
